# Supplementary material for: Physiological and molecular responses of two contrasting drought resistance pistachio interspecific hybrid rootstocks
Source: Front Plant Sci. 2025 Apr 22;16:1515819. doi: 10.3389/fpls.2025.1515819 (PMC12052886; doi:10.3389/fpls.2025.1515819)
Supplement: Supplementary file 1 [file Table1.xlsx]

## Sheet: Foglio1
	Supplementary Table S1. The analysis of variance for the nine characteristics in pistachio clonal hybrids.
	Source of variations	df				Mean squares
			Root fresh weight	Root Dry weight	proline	Glycine betaine	Soluble Carbohydrate	Guaiacol peroxidase activity	Catalase activity	Malondialdehyde	Hydrogen peroxide
	Clonal hybrid (C)	1	334.75**	33.93**	102.08**	1896.3**	2.0254**	0.027075**	15.847**	0.025208**	0.8587**
	Irrigation (I)	1	174.5**	11.21**	396.75**	12749.9**	4.1890**	0.091875**	29.9252**	0.106408**	3.5752**
	Block	2	1.305ns	0.14ns	6.25ns	30.4ns	0.0171ns	0.000975ns	0.16975ns	0.0008085ns	0.04335ns
	C*I	1	8.77ns	0.76ns	114.08**	1883.8**	2.1084**	0.007008*	12.0601**	0.020008**	0.806**
	Residuals	6	1.738	0.198	4.805	30.28	0.05943	0.001086	0.34485	0.0004416	0.03565
	*, **, ns: Significantly differences at of 5% and 1% of probability levels and non-significantly differences, respectively
